# Supplementary material for: Carcinoembryonic Antigen Expression in Human Tumors: A Tissue Microarray Study on 13,725 Tumors
Source: Cancers (Basel). 2024 Dec 3;16(23):4052. doi: 10.3390/cancers16234052 (PMC11640007; doi:10.3390/cancers16234052)
Supplement: Supplementary file 1 [file cancers-16-04052-s001.zip › Supplementary Table S3.xlsx]

## Sheet: Suppl Table 1
Author	PMID	entity	analyzed (n)	CEA positiv (%)
Divya Kriplani et al 2013	PMID: 24455652	Brenner tumor	1	0
A K Ghosh et al 1987	PMID: 2434531	Lung, neuroendocrine tumor (NET)	2	0
G A Niehans et al 1988	PMID: 2457424	Yolk sac tumor	2	0
K Sheahan et al 1990	PMID: 1695478	Endometrioid carcinoma of the ovary	2	0
K Sheahan et al 1990	PMID: 1695478	Endometrioid carcinoma of the ovary	2	0
K Sheahan et al 1990	PMID: 1695478	Endometrioid carcinoma of the ovary	2	0
K Sheahan et al 1990	PMID: 1695478	Endometrioid carcinoma of the ovary	2	0
K Sheahan et al 1990	PMID: 1695478	Endometrioid carcinoma of the ovary	2	1
Tadashi Terada et al 2009	PMID: 27956948	Ileum, neuroendocrine tumor (NET)	2	0
W Neunteufel et al 1989	PMID: 2646183	Brenner tumor	2	1
L J Fowler et al 1994	PMID: 8026826	Brenner tumor	2	0
R S Klappenbach et al 1985	PMID: 3895886	Appendix, neuroendocrine tumor (NET)	2	0
S Shousha et al 1978	PMID: 365699	Mucinous carcinoma of the breast	2	1
D M Goldenberg et al	PMID: 794493	Clear cell renal cell carcinoma, no specific type carcinoma	3	0
N. Kimura et al 1985	PMID: 2580364	Lung, neuroendocrine tumor (NET)	3	0.66
R E Howell et al 1988	PMID: 2462204	Malignant melanoma	3	0
A J Suurmeijer et al 1984	PMID: 6203752	Yolk sac tumor	3	0.67
R S Klappenbach et al 1985	PMID: 3895886	Ileum, neuroendocrine tumor (NET)	3	0.67
A Okamura et al 1984	PMID: 6098125	Small cell carcinoma of the lung	3	0.33
W Neunteufel et al 1989	PMID: 2646183	Clear cell carcinoma of the ovary	3	1
S Shousha et al 1978	PMID: 365699	Medullary carcinoma of the breast	3	0
S Shousha et al 1979	PMID: 435793	Medullary carcinoma of the breast	3	0
E G Mansour 1983	PMID: 6825048	Lobular carcinoma of the breast	3	0
R A Soslow et al 1996	PMID: 8811388	Brenner tumor	3	0.666
C Charpin et al 1982	PMID: 6193072	Brenner tumor	3	1
D Santini et al 1989	PMID: 2744751	Brenner tumor	3	1
B Bätge et al 1986	PMID: 3004013	Pancreatic/Ampullary adenocarcinoma	3	1
K Sheahan etal 1990	PMID: 1695478	Ductal adenocarcinoma of the pancreas	3	0.66
B Bätge et al 1986	PMID: 3004013	Acinar cell carcinoma of the pancreas	4	0
N G Ordóñez et al 2012	PMID: 22222641	Mesothelioma, epitheloid	4	0
N G Ordóñez et al 2012	PMID: 22222641	Mesothelioma, other types	4	0
Takeshi Mimura et al 2007	PMID: 17279584	Mesothelioma, other types	4	0
Chin-Chen Pan 2005	PMID: 16280664	Embryonal carcinoma of the testis	4	0.75
J W Said et al 1983	PMID: 6187653	Lung, neuroendocrine tumor (NET)	4	0
G Capobianco et al 2012	PMID: 22439413	Endometrioid carcinoma of the ovary	4	0
L J Fowler et al 1994	PMID: 8026826	Clear cell carcinoma of the ovary	4	0.25
G Capobianco et al 2012	PMID: 22439413	Clear cell carcinoma of the ovary	4	0
R H Hammond et al 1991	PMID: 1705435	Clear cell carcinoma of the ovary	4	0
R A Walker 1980	PMID: 6995487	Medullary carcinoma of the breast	4	0.5
K Sheahan et al 1990	PMID: 1695478	Mucinous carcinoma of the ovary	4	0.5
K Sheahan et al 1990	PMID: 1695478	Mucinous carcinoma of the ovary	4	0.5
K Sheahan et al 1990	PMID: 1695478	Mucinous carcinoma of the ovary	4	0.5
K Sheahan et al 1990	PMID: 1695478	Mucinous carcinoma of the ovary	4	0.5
A K Ghosh et al 1987	PMID: 2434531	Squamous cell carcinoma of the lung	4	0.75
A Flint et al 1988	PMID: 2452772	Squamous cell carcinoma of the cervix	4	1
A K Ghosh et al 1987	PMID: 2434531	Adenocarcinoma of the lung	4	0.75
Y Tomita et al 2000	PMID: 10810356	Clear cell renal cell carcinoma, no specific type carcinoma	5	0.2
S M Andrew et al	PMID: 3528231	Clear cell renal cell carcinoma, no specific type carcinoma	5	0
J M Kim et al 1992	PMID: 1385500	Basal cell carcinoma	5	0.2
Y Tomita et al 2000	PMID: 10810356	Adenocarcinoma of the prostate	5	0
Chin-Chen Pan 2005	PMID: 16280664	Follicular thyroid carcinoma	5	0
T Toki, N Oikawa et al 1985	PMID: 3895576	Endometrial carcinoma, high grade, G3	5	0.6
B Bätge et al 1986	PMID: 3004013	Malignant melanoma	5	0
B Bätge et al 1986	PMID: 3004013	Malignant melanoma	5	0
B Bätge et al 1986	PMID: 3004013	Malignant melanoma	5	0.2
R E Howell et al	PMID: 2462204	Oral squamous cell carcinoma (floor of the mouth)	5	1
Cezar Stroescu et al 2006	PMID: 16680226	Cholangiocarcinoma	5	0
Divya Kriplani et al 2013	PMID: 24455652	Mucinous carcinoma of the ovary	5	0.6
K Sheahan et al 1990	PMID: 1695478	Mucinous carcinoma of the ovary	5	0
R H Hammond et al 1991	PMID: 1705435	Mucinous carcinoma of the ovary	5	0.8
Amanda H Seipel et al	PMID:26778368	Gastric adenocarcinoma, mixed type	5	0.4
Amanda H Seipel et al 2016	PMID: 26778368	Ductal adenocarcinoma of the pancreas	5	0.6
Z P Pavelic et al 1990	PMID: 2312605	Ductal adenocarcinoma of the pancreas	5	0.4
S von Kleist 1982	PMID: 6289290	Mucinous carcinoma of the breast	5	1
C A Szpak et al 1986	PMID: 2418688	Mesothelioma, epitheloid	6	0.33
P R Wirth et al 1991	PMID: 1702354	Mesothelioma, other types	6	0
Chin-Chen Pan 2005	PMID: 16280664	Clear cell renal cell carcinoma, no specific type carcinoma	6	0.33
S V Nash et al 1986	PMID: 2429541	Colorectal, neuroendocrine tumor (NET)	6	0.17
P Enblad et al 1988	PMID: 3288450	Colorectal, neuroendocrine tumor (NET)	6	0
M J Costa et al 1992	PMID: 1612579	Carcinosarcoma of the ovary	6	0.17
M J Costa et al 1992	PMID: 1612579	Carcinosarcoma of the ovary	6	0.33
M Helle et al 1992	PMID: 1594502	Endometrial clear cell carcinoma	6	0.17
S von Kleist 1982	PMID: 6289290	Medullary carcinoma of the breast	6	0.83
Chin-Chen Pan 2005	PMID: 16280664	Squamous cell carcinoma of the esophagus	6	1
J M Kim et al 1992	PMID: 1385500	Squamous cell carcinoma of the skin	6	0.17
A J Balaton et al 1988	PMID: 2465399	Cholangiocarcinoma	6	1
K Sheahan etal 1990	PMID: 1695478	Cholangiocarcinoma	6	0.83
T Tohya et al 1986	PMID: 3514390	Mucinous carcinoma of the ovary	6	1
G Mendelsohn et al 1984	PMID: 6378353	Medullary thyroid carcinoma	6	1
A Talerman 1979	PMID: 389771	Medullary thyroid carcinoma	6	1
J W Said et al 1983	PMID: 6187653	Adenocarcinoma of the lung	6	1
Erik S Kass et al 2002	PMID: 12208760	Squamous cell carcinoma of the pharynx	6	0.83
Amanda H Seipel et al 2016	PMID: 26778368	Adenocarcinoma of the colon	6	0.83
Melania Ioana Crăciun et al 2017	PMID: 29250663	Adenocarcinoma of the colon	6	1
A Tendler et al 2000	PMID: 11112209	Adenocarcinoma of the colon	6	1
Monireh Halimi et al 2019	PMID: 31528168	Mesothelioma, epitheloid	7	0.54
A J Suurmeijer et al 1984	PMID: 6203752	Seminoma	7	0
T N Moyana et al 1995	PMID: 7539715	Colorectal, neuroendocrine tumor (NET)	7	0.14
T N Moyana et al 1995	PMID: 7539715	Colorectal, neuroendocrine tumor (NET)	7	0.14
D Brasanac et al 1993	PMID: 7716641	Anaplastic thyroid carcinoma	7	0.29
K Sheahan et al 1990	PMID: 1695478	Serous carcinoma of the ovary	7	1
N G Ordóñez 1998	PMID: 9777982	Serous carcinoma of the ovary	7	0.16
Amanda H Seipel et al 2016	PMID: 26778368	Endometrioid endometrial carcinoma	7	0
D J Dabbs et al 1988	PMID: 2454722	Endometrioid carcinoma of the ovary	7	0.57
C Charpin et al 1982	PMID: 6193072	Clear cell carcinoma of the ovary	7	0.14
P D Toto et al 1985	PMID: 2414423	Pleomorphic adenoma of the parotid gland	7	0.86
D Brasanac et al 1993	PMID: 7716641	Medullary thyroid carcinoma	7	1
R Kanthan et al 2001	PMID: 11231488	Appendix, neuroendocrine tumor (NET)	7	0.85
Takeo Nitta et al 2013	PMID: 23890139	Ductal adenocarcinoma of the pancreas	7	1
Amanda H Seipel et al 2016	PMID:26778368	Adenocarcinoma of the lung	7	0.57
Nelson G Ordóñez et al 2004	PMID: 15188136	Mesothelioma, other types	8	0
J W Said et al 1983	PMID: 6187653	Mesothelioma, other types	8	0.25
M Pfaltz et al 1987	PMID: 2442887	Mesothelioma, other types	8	0
G N Soosay et al 1991	PMID: 2033489	Mesothelioma, other types	8	0
P R Wirth et al 1991	PMID: 1702354	Mesothelioma, other types	8	0
Nelson G Ordóñez et al 2004	PMID: 15188136	Papillary renal cell carcinoma	8	0
D Brasanac et al 1993	PMID: 7716641	Follicular thyroid carcinoma	8	0.38
G Gitsch et al 1992	PMID: 1376598	Serous carcinoma of the ovary	8	0
Chin-Chen Pan 2005	PMID: 16280664	Yolk sac tumor	8	0.38
M Helle et al 1992	PMID: 1594502	Endometrioid carcinoma of the ovary	8	0.38
W Neunteufel et al 1989	PMID: 2646183	Endometrioid carcinoma of the ovary	8	0.75
R H Hammond et al 1991	PMID: 1705435	Endometrioid carcinoma of the ovary	8	0.5
G Jakse et al 1983	PMID: 6868210	Urothelial carcinoma, pT2-4	8	0.5
Mai P Hoang 2008	PMID: 18065959	Squamous cell carcinoma of the skin	8	0
P Ganjei et al 1988	PMID: 2458825	Cholangiocarcinoma	8	0.75
C K Ma et al 1993	PMID: 7684185	Cholangiocarcinoma	8	0.88
C K Ma et al 1993	PMID: 7684185	Cholangiocarcinoma	8	0.63
K Sheahan etal 1990	PMID: 1695478	Cholangiocarcinoma	8	0.75
K Sheahan etal 1990	PMID: 1695478	Cholangiocarcinoma	8	0.88
K Sheahan etal 1990	PMID: 1695478	Cholangiocarcinoma	8	0.88
K Sheahan etal 1990	PMID: 1695478	Cholangiocarcinoma	8	0.75
J R van Nagell Jr 1978	PMID: 350376	Mucinous carcinoma of the ovary	8	0.25
D J Dabbs et al 1988	PMID: 2454722	Mucinous carcinoma of the ovary	8	0.87
Khurshid Anwar et al 2014	PMID: 25024816	Appendix, neuroendocrine tumor (NET)	8	0.13
J W Said et al 1983	PMID: 6187653	Squamous cell carcinoma of the lung	8	0.75
L Zhu et al 1996	PMID: 8606540	Pancreatic/Ampullary adenocarcinoma	8	0.63
Michelle Reid-Nicholson et al 2006	PMID: 16648864	Carcinosarcoma of the uterus	9	0
T Morohoshi et al 1987	PMID: 3542187	Acinar cell carcinoma of the pancreas	9	0
Tadashi Terada et al 2009	PMID: 27956948	Colorectal, neuroendocrine tumor (NET)	9	0
C E Keen et al 1999	PMID: 10064389	Papillary thyroid carcinoma	9	0.44
G Maes et al 1988	PMID: 3294194	Endometrioid endometrial carcinoma	9	0.22
L J Fowler et al 1994	PMID: 8026826	Endometrioid carcinoma of the ovary	9	0
S Shousha et al 1979	PMID: 435793	Lobular carcinoma of the breast	9	0.89
J M Esteban et al 1994	PMID: 7914825	Lobular carcinoma of the breast	9	0.44
M Rishi et al 1994	PMID: 7895575	Hepatocellular carcinoma	9	0.89
M Rishi et al 1994	PMID: 7895575	Hepatocellular carcinoma	9	0
Sean K Lau et al 2002	PMID: 12514785	Cholangiocarcinoma	9	1
Sean K Lau et al 2002	PMID: 12514785	Cholangiocarcinoma	9	0.22
C Charpin et al 1982	PMID: 6193072	Mucinous carcinoma of the ovary	9	1
M. R. Wick et al 1986	PMID: 2418689	Adrenal cortical carcinoma	10	0
M. R. Wick et al 1986	PMID: 2418689	Clear cell renal cell carcinoma, no specific type carcinoma	10	0
L A Murakata et al 2000	PMID: 10955454	Clear cell renal cell carcinoma, no specific type carcinoma	10	0
Shin-ichi Ansai et al 2011	PMID:21778832	Basal cell carcinoma	10	0.1
Shin-ichi Ansai et al 2011	PMID: 21778832	Basal cell carcinoma	10	0.1
J Scurry et al 1983	PMID: 6371679	Basal cell carcinoma	10	0.1
Mai P Hoang et al 2008	PMID: 18065959	Basal cell carcinoma	10	0
N W Wilson et al 1986	PMID: 2428725	Anaplastic thyroid carcinoma	10	0
N W Wilson et al 1986	PMID: 2428725	Follicular thyroid carcinoma	10	0.1
N W Wilson et al 1986	PMID: 2428725	Follicular thyroid carcinoma	10	0.1
T Tohya et al 1986	PMID: 3514390	Serous carcinoma of the ovary	10	0
C Charpin et al 1982	PMID: 6193072	Serous carcinoma of the ovary	10	0
S L Graziano et al 1994	PMID: 8187076	Lung, neuroendocrine tumor (NET)	10	0.6
N W Wilson et al 1986	PMID: 2428725	Papillary thyroid carcinoma	10	0
N W Wilson et al 1986	PMID: 2428725	Papillary thyroid carcinoma	10	0.3
Tjoung-Won Park et al 2002	PMID: 15010819	Endometrioid endometrial carcinoma	10	0.1
R Kudo et al 1990	PMID: 1700970	Endometrioid endometrial carcinoma	10	0.4
C Charpin et al 1982	PMID: 6193072	Endometrioid carcinoma of the ovary	10	0.3
N G Ordóñez 2000	PMID: 10792484	Endometrioid carcinoma of the ovary	10	0
Jana Karbanová et al 2014	PMID: 24911657	Pleomorphic adenoma of the parotid gland	10	0.7
Rajashri Mishra et al 1995	PMID: 28769266	Hepatocellular carcinoma	10	0.6
Cezar Stroescu et al 2006	PMID: 16680226	Hepatocellular carcinoma	10	0.5
Shin-ichi Ansai et al 2011	PMID:21778832	Squamous cell carcinoma of the skin	10	0.2
Shin-ichi Ansai et al 2011	PMID: 21778832	Squamous cell carcinoma of the skin	10	0.2
J Scurry et al 1983	PMID: 6371679	Squamous cell carcinoma of the skin	10	1
M Tsuji et al 1999	PMID: 10365850	Cholangiocarcinoma	10	0.6
Mina Komuta et al 2008	PMID: 18393293	Cholangiocarcinoma	10	1
Z R Shi 1994	PMID: 7520463	Invasive breast carcinoma of no special type	10	0.33
N W Wilson et al 1986	PMID: 2428725	Medullary thyroid carcinoma	10	1
N W Wilson et al 1986	PMID: 2428725	Medullary thyroid carcinoma	10	1
N. Kimura et al 1985	PMID: 2580364	Squamous cell carcinoma of the lung	10	0.9
Kunio Mochizuki et al 2013	PMID: 23829443	Ductal adenocarcinoma of the pancreas	10	0.33
A Tendler et al 2000	PMID: 11112209	Squamous cell carcinoma of the cervix	10	0.9
G Dallenbach-Hellweg et al 1991	PMID: 1709284	Squamous cell carcinoma of the cervix	10	0
Chin-Chen Pan 2005	PMID: 16280664	Squamous cell carcinoma of the cervix	10	1
R R Salem et al 1993	PMID: 8412106	Adenomatous polyp, low-grade dysplasia	10	0.4
R R Salem et al 1993	PMID: 8412106	Adenomatous polyp, low-grade dysplasia	10	0.9
R R Salem et al 1993	PMID: 8412106	Adenomatous polyp, low-grade dysplasia	10	0.5
B Bätge et al 1986	PMID: 3004013	Adenocarcinoma of the colon	10	1
B Bätge et al 1986	PMID: 3004013	Adenocarcinoma of the colon	10	1
B Bätge et al 1986	PMID: 3004013	Adenocarcinoma of the colon	10	1
H J Kahn et al 1989	PMID: 2466406	Adenocarcinoma of the colon	10	0.9
H J Kahn et al 1989	PMID: 2466406	Adenocarcinoma of the colon	10	0.9
Chin-Chen Pan 2005	PMID: 16280664	Mesothelioma, epitheloid	11	0.18
C N Otis et al 1987	PMID: 2438954	Mesothelioma, other types	11	0
F Roberts et al 2001	PMID: 11488073	Mesothelioma, other types	11	0
Chin-Chen Pan 2005	PMID: 16280664	Seminoma	11	0.28
P F White et al 1985	PMID: 2581219	Serous carcinoma of the ovary	11	0.36
L D Truong et al 1990	PMID: 1688545	Serous carcinoma of the ovary	11	0.45
Chin-Chen Pan 2005	PMID: 16280664	Papillary thyroid carcinoma	11	0.37
P Komminoth et al 1994	PMID: 8141431	Papillary thyroid carcinoma	11	0
D Brasanac et al 1993	PMID: 7716641	Papillary thyroid carcinoma	11	0.37
Michelle Reid-Nicholson et al 2006	PMID: 16648864	Endometrial clear cell carcinoma	11	0.18
R Vang et al 2001	PMID: 11444201	Clear cell carcinoma of the ovary	11	1
R A Walker 1980	PMID: 6995487	Lobular carcinoma of the breast	11	0.45
I Saito et al 1984	PMID: 6090622	Pleomorphic adenoma of the parotid gland	11	0.45
Erik S Kass et al 2002	PMID: 12208760	Squamous cell carcinoma of the esophagus	11	0.82
J Hurlimann et al 1991	PMID: 1847609	Cholangiocarcinoma	11	0
J Hurlimann et al 1991	PMID: 1847609	Cholangiocarcinoma	11	0.1
L J Fowler et al 1994	PMID: 8026826	Mucinous carcinoma of the ovary	11	1
Y Mizukami et al 1996	PMID: 8544456	Medullary thyroid carcinoma	11	1
Y Mizukami et al 1996	PMID: 8544456	Medullary thyroid carcinoma	11	1
Chin-Chen Pan 2005	PMID: 16280664	Ductal adenocarcinoma of the pancreas	11	1
Yu Takahashi et al	PMID: 32623829	Gastric adenocarcinoma, intestinal type	11	0.7
I N Soomro et al 2005	PMID: 15960287	Mesothelioma, other types	12	0
H Battifora et al 1985	PMID: 2579718	Mesothelioma, other types	12	0.17
C A Szpak et al 1986	PMID: 2418688	Mesothelioma, other types	12	0.17
F Roberts et al 2001	PMID: 11488073	Mesothelioma, other types	12	0.08
Nelson G Ordóñez et al 2004	PMID: 15188136	Chromophobe renal cell carcinoma	12	0
D M Goldenberg et al 1978	PMID: 361204	Basal cell carcinoma	12	0
K Sheahan et al 1990	PMID: 1695478	Serous carcinoma of the ovary	12	0
K Sheahan et al 1990	PMID: 1695478	Serous carcinoma of the ovary	12	0
K Sheahan et al 1990	PMID: 1695478	Serous carcinoma of the ovary	12	0
K Sheahan et al 1990	PMID: 1695478	Serous carcinoma of the ovary	12	0
K Sheahan et al 1990	PMID: 1695478	Endometrioid endometrial carcinoma	12	0
K Sheahan et al 1990	PMID: 1695478	Endometrioid endometrial carcinoma	12	0
K Sheahan et al 1990	PMID: 1695478	Endometrioid endometrial carcinoma	12	0
K Sheahan et al 1990	PMID: 1695478	Endometrioid endometrial carcinoma	12	0
K Sheahan et al 1990	PMID: 1695478	Endometrioid endometrial carcinoma	12	0
T N Moyana et al 1995	PMID: 7539715	Ileum, neuroendocrine tumor (NET)	12	0.33
T N Moyana et al 1995	PMID: 7539715	Ileum, neuroendocrine tumor (NET)	12	0.25
B Helpap et al	PMID: 3923707	Non-invasive papillary urothelial carcinoma, pTa G2	12	0.42
J W Said et al 1983	PMID: 6187653	Small cell carcinoma of the lung	12	0.33
M Helle et al 1992	PMID: 1594502	Clear cell carcinoma of the ovary	12	0.17
Chin-Chen Pan 2005	PMID: 16280664	Lobular carcinoma of the breast	12	0.5
K Sheahan etal 1990	PMID: 1695478	Hepatocellular carcinoma	12	0.5
B Helpap et al	PMID: 3923707	Urothelial carcinoma, pT2-4	12	0.17
N S Goldstein et al 2001	PMID: 11488072	Mucinous carcinoma of the ovary	12	0.67
W Neunteufel et al 1989	PMID: 2646183	Mucinous carcinoma of the ovary	12	0.83
E Heyderman et al 1977	PMID: 321475	Invasive breast carcinoma of no special type	12	0.83
T N Moyana et al 1995	PMID: 7539715	Appendix, neuroendocrine tumor (NET)	12	0.17
T N Moyana et al 1995	PMID: 7539715	Appendix, neuroendocrine tumor (NET)	12	0.17
P Maxwell et al 1993	PMID: 8326461	Pancreatic/Ampullary adenocarcinoma	12	0.75
P Maxwell et al 1993	PMID: 8326461	Pancreatic/Ampullary adenocarcinoma	12	0.75
P Maxwell et al 1993	PMID: 8326461	Pancreatic/Ampullary adenocarcinoma	12	0.75
P Maxwell et al 1993	PMID: 8326461	Pancreatic/Ampullary adenocarcinoma	12	0.75
Yu Takahashi et al	PMID: 32623829	Gastric adenocarcinoma, mixed type	12	0.75
Zohreh Afshar Ghotli et al 2007	PMID: 17886094	Gastric adenocarcinoma, mixed type	12	1
W L Thelmo et al 1990	PMID: 1700969	Squamous cell carcinoma of the cervix	12	1
Chin-Chen Pan 2005	PMID: 16280664	Adenocarcinoma of the lung	12	1
Tadashi Terada 2013	PMID: 23573309	Adenocarcinoma of the colon	12	1
P Isaacson et al 1976	PMID: 782689	Adenocarcinoma of the colon	12	1
N G Ordóñez et al 1997	PMID: 9447382	Adenocarcinoma of the colon	12	1
P Komminoth et al 1994	PMID: 8141431	Follicular thyroid carcinoma	13	0
W Neunteufel et al 1989	PMID: 2684391	Endometrial carcinoma, high grade, G3	13	0.62
G K Jacobsen et al 1981	PMID: 7195154	Yolk sac tumor	13	0.15
D J Dabbs et al 1988	PMID: 2454722	Clear cell carcinoma of the ovary	13	0.38
M Alfaro et al 1990	PMID: 2158032	Pleomorphic adenoma of the parotid gland	13	0.46
A I Porcell et al 2000	PMID: 10912937	Hepatocellular carcinoma	13	0.92
B Helpap et al	PMID: 3923707	Urothelial carcinoma, pT2-4	13	0.46
T W Beer et al 2000	PMID: 10971697	Squamous cell carcinoma of the skin	13	0.15
A Thor et al 1987	PMID: 2431771	Mucinous carcinoma of the ovary	13	0.08
H Murayama et al 1990	PMID: 1699656	Gastric adenocarcinoma, mixed type	13	1
K Sheahan et al 1990	PMID: 1695478	Adenocarcinoma of the colon	13	1
Takeshi Mimura et al 2007	PMID: 17279584	Mesothelioma, other types	14	0
G A Niehans et al 1988	PMID: 2457424	Embryonal carcinoma of the testis	14	0
Mina Komuta et al 2008	PMID: 18393293	Hepatocellular carcinoma	14	1
Rajashri Mishra et al 1995	PMID: 28769266	Cholangiocarcinoma	14	0.21
A I Porcell et al 2000	PMID: 10912937	Cholangiocarcinoma	14	0.93
N Gogate 1995	PMID: 8919110	Mucinous carcinoma of the ovary	14	1
Maria Rosaria Raspollini et al 2004	PMID: 15354737	Mucinous carcinoma of the ovary	14	0.86
B M Ronnett et al 1997	PMID: 8986525	Mucinous carcinoma of the ovary	14	1
B M Ronnett et al 1997	PMID: 8986525	Mucinous carcinoma of the ovary	14	1
G Gitsch et al 1992	PMID: 1665684	Mucinous carcinoma of the ovary	14	0.79
Chin-Chen Pan 2005	PMID: 16280664	Squamous cell carcinoma of the lung	14	0.86
K Sheahan etal 1990	PMID: 1695478	Ductal adenocarcinoma of the pancreas	14	0.92
K Sheahan etal 1990	PMID: 1695478	Ductal adenocarcinoma of the pancreas	14	0.92
K Sheahan etal 1990	PMID: 1695478	Ductal adenocarcinoma of the pancreas	14	1
K Sheahan etal 1990	PMID: 1695478	Ductal adenocarcinoma of the pancreas	14	1
W Kimura et al 1988	PMID: 3422832	Ductal adenocarcinoma of the pancreas	14	0.79
E.-M. Rutanen MD et al 1978	PMID: 354771	Squamous cell carcinoma of the cervix	14	0.79
A C Bateman et al 1997	PMID: 9023557	Adenocarcinoma of the lung	14	0.71
A C Bateman et al 1997	PMID: 9023557	Adenocarcinoma of the lung	14	0.71
G N Soosay et al 1991	PMID: 2033489	Adenocarcinoma of the lung	14	0.71
T Taguchi et al 1981	PMID: 1716231	Adenocarcinoma of the colon	14	1
M Pfaltz et al 1987	PMID: 2442887	Mesothelioma, other types	15	0
L J Fowler et al 1994	PMID: 8026826	Serous carcinoma of the ovary	15	0.27
M Helle et al 1992	PMID: 1594502	Endometrioid endometrial carcinoma	15	0.2
Shu-Yuan Xiao et al 2001	PMID: 11583969	Hepatocellular carcinoma	15	1
H Samaratunga et al	PMID: 15228444	Urothelial carcinoma, pT2-4	15	1
E Heyderman et al 1984	PMID: 6329942	Squamous cell carcinoma of the skin	15	0.8
K Egawa et al 1998	PMID: 9767229	Squamous cell carcinoma of the skin	15	1
K Egawa et al 1998	PMID: 9767229	Squamous cell carcinoma of the skin	15	1
K Egawa et al 1998	PMID: 9767229	Squamous cell carcinoma of the skin	15	1
K Egawa et al 1998	PMID: 9767229	Squamous cell carcinoma of the skin	15	1
K Egawa et al 1998	PMID: 9767229	Squamous cell carcinoma of the skin	15	1
Carl Morrison et al 2002	PMID: 12481008	Cholangiocarcinoma	15	1
Shu-Yuan Xiao et al 2001	PMID: 11583969	Cholangiocarcinoma	15	1
N Fukushima et al 2001	PMID: 11499841	Ductal adenocarcinoma of the pancreas	15	0.93
M D Garcia-Prats et al 1998	PMID: 9639123	Adenocarcinoma of the lung	15	0.67
Z P Pavelic et al 1990	PMID: 2312605	Adenocarcinoma of the lung	15	0.17
C Amanti et al 1985	PMID: 3883061	Adenomatous polyp, high-grade dysplasia	15	0.87
G K Jacobsen et al 1981	PMID: 7195154	Seminoma	16	0
Chin-Chen Pan 2005	PMID: 16280664	Chromophobe renal cell carcinoma	16	0.13
P Komminoth et al 1994	PMID: 8141431	Anaplastic thyroid carcinoma	16	0
D J Dabbs et al 1996	PMID: 8617459	Endometrioid carcinoma of the ovary	16	0.31
K Sano 1989	PMID: 2519286	Oral squamous cell carcinoma (floor of the mouth)	16	0.88
M C Ariano et al 1985	PMID: 3902925	Squamous cell carcinoma of the skin	16	0.44
M C Ariano et al 1985	PMID: 3902925	Squamous cell carcinoma of the skin	16	0.56
S van Eeden et al 2007	PMID: 18042066	Appendix, neuroendocrine tumor (NET)	16	1
A Okamura et al 1984	PMID: 6098125	Squamous cell carcinoma of the lung	16	1
Chin-Chen Pan 2005	PMID: 16280664	Gastric adenocarcinoma, mixed type	16	0.94
N C Sun et al 1983	PMID: 6311398	Adenocarcinoma of the lung	16	0.75
G Santeusanio et al 1988	PMID: 3275835	Gastric adenocarcinoma, intestinal type	16	0.75
A C Bateman et al 1997	PMID: 9023557	Mesothelioma, other types	17	0
A C Bateman et al 1997	PMID: 9023557	Mesothelioma, other types	17	0.12
G K Jacobsen et al 1981	PMID: 7195154	Embryonal carcinoma of the testis	17	0.13
C E Keen et al 1999	PMID: 10064389	Serous carcinoma of the ovary	17	0.37
G Gitsch et al 1992	PMID: 1665684	Serous carcinoma of the ovary	17	0.29
E. Sivridis et al 1995	PMID: 11578478	Endometrial clear cell carcinoma	17	0.41
S L Graziano et al 1994	PMID: 8187076	Small cell carcinoma of the lung	17	0.59
S Shousha et al 1978	PMID: 365699	Lobular carcinoma of the breast	17	0.76
P Maxwell et al 1993	PMID: 8326461	Cholangiocarcinoma	17	0.88
P Maxwell et al 1993	PMID: 8326461	Cholangiocarcinoma	17	0.76
P Maxwell et al 1993	PMID: 8326461	Cholangiocarcinoma	17	0.65
P Maxwell et al 1993	PMID: 8326461	Cholangiocarcinoma	17	0.88
P Maxwell et al 1993	PMID: 8326461	Cholangiocarcinoma	17	0.88
A P Burke et al 1990	PMID: 2163192	Appendix, neuroendocrine tumor (NET)	17	1
N. Kimura et al 1985	PMID: 2580364	Adenocarcinoma of the lung	17	0.88
C N Otis et al 1987	PMID: 2438954	Adenocarcinoma of the lung	17	1
R Goslin et al 1981	PMID: 6167166	Adenocarcinoma of the colon	17	0.71
Chin-Chen Pan 2005	PMID: 16280664	Adenocarcinoma of the colon	17	1
Larissa Gurevich et al 2003	PMID: 14584081	Pancreas, neuroendocrine tumor (NET)	17	1
K Egawa et al 1998	PMID: 9767229	Basal cell carcinoma	18	0
K Egawa et al 1998	PMID: 9767229	Basal cell carcinoma	18	0
K Egawa et al 1998	PMID: 9767229	Basal cell carcinoma	18	0
K Egawa et al 1998	PMID: 9767229	Basal cell carcinoma	18	0
K Egawa et al 1998	PMID: 9767229	Basal cell carcinoma	18	0
E. Sivridis et al 1995	PMID: 11578478	Endometrial serous carcinoma	18	0.39
Z P Pavelic et al 1990	PMID: 2312605	Malignant melanoma	18	0
O Ben-Izhak et al 1997	PMID: 8988722	Malignant melanoma	18	0.67
O Ben-Izhak et al 1997	PMID: 8988722	Malignant melanoma	18	0
Luoquan Wang etal 2006	PMID: 16780018	Hepatocellular carcinoma	18	0.72
Luoquan Wang etal 2006	PMID: 16780018	Hepatocellular carcinoma	18	0
Chin-Chen Pan 2005	PMID: 16280664	Cholangiocarcinoma	18	0.78
J H Lagendijk et al 1998	PMID: 9596273	Mucinous carcinoma of the ovary	18	0.67
F Pacini et al 1991	PMID: 1996540	Medullary thyroid carcinoma	18	1
Yong Jiang et al 2011	PMID: 20640606	Appendix, neuroendocrine tumor (NET)	18	1
J Holden et al 1984	PMID: 6201076	Adenocarcinoma of the lung	18	1
J Sawady et al 1991	PMID: 1989461	Adenocarcinoma of the colon	18	1
A A Renshaw et al 1995	PMID: 7540804	Clear cell renal cell carcinoma, no specific type carcinoma	19	0.1
D J Dabbs et al 1988	PMID: 2454722	Serous carcinoma of the ovary	19	0.52
P Maxwell et al 1993	PMID: 8326461	Cholangiocarcinoma	19	0.63
P Maxwell et al 1993	PMID: 8326461	Cholangiocarcinoma	19	0.68
P Maxwell et al 1993	PMID: 8326461	Cholangiocarcinoma	19	0.63
P Maxwell et al 1993	PMID: 8326461	Cholangiocarcinoma	19	0.63
P Maxwell et al 1993	PMID: 8326461	Cholangiocarcinoma	19	0.79
A Ferrandez-Izquierdo et al 1987	PMID: 2449680	Cholangiocarcinoma	19	0.32
Kaleemullah Badini 2022	PMID: 35154933	Medullary thyroid carcinoma	19	0.21
Yong Jiang et al 2011	PMID: 20640606	Appendix, neuroendocrine tumor (NET)	19	0.26
Tomoaki Furuta et al 2021	PMID: 34115906	Ductal adenocarcinoma of the pancreas	19	0.74
Noriyoshi Sawabata et al 2003	PMID: 12842541	Adenocarcinoma of the lung	19	1
S van Eeden et al 2007	PMID: 18042066	Adenocarcinoma of the colon	19	0.95
M P Leers et al 1998	PMID: 9568505	Mesothelioma, other types	20	0.1
J. M. Corson et al 1982	PMID: 6178295	Mesothelioma, other types	20	0.15
M Varma et al 2003	PMID: 12558749	Adenocarcinoma of the prostate	20	0.1
E Heyderman et al.	PMID: 6392348	Adenocarcinoma of the prostate	20	0.25
G Tanum et al 1992	PMID: 1622654	Squamous cell carcinoma of the anal canal	20	0.15
K Krisch, I Krisch et al 1985	PMID: 2417931	Follicular thyroid carcinoma	20	0
A Alkushi et al 2003	PMID: 12647218	Endometrial serous carcinoma	20	0.25
Yukio Takeshima et al 2008	PMID: 18854270	Serous carcinoma of the ovary	20	0.35
R L Attanoos et al 2002	PMID: 11895489	Serous carcinoma of the ovary	20	0.1
R L Attanoos et al 2002	PMID: 11895489	Serous carcinoma of the ovary	20	0.05
N Khoury et al 1990	PMID: 1696923	Serous carcinoma of the ovary	20	0.15
N Khoury et al 1990	PMID: 1696923	Serous carcinoma of the ovary	20	0.35
N G Ordóñez 2000	PMID: 10792484	Serous carcinoma of the ovary	20	0.1
D S Sanders et al 1994	PMID: 8207615	Malignant melanoma	20	0
D S Sanders et al 1994	PMID: 8207615	Malignant melanoma	20	0.7
K Krisch, I Krisch et al 1985	PMID: 2417931	Papillary thyroid carcinoma	20	0
S Ueda et al 1983	PMID: 6340419	Endometrioid endometrial carcinoma	20	0
A J Balaton et al 1988	PMID: 2465399	Hepatocellular carcinoma	20	0.6
T Fujioka et al 1985	PMID: 3911765	Urothelial carcinoma, pT2-4	20	0.45
J Steffens et al	PMID: 2409654	Urothelial carcinoma, pT2-4	20	0.4
W Friedmann et al 1985	PMID: 2582324	Urothelial carcinoma, pT2-4	20	0.4
D M Goldenberg et al 1978	PMID: 361204	Squamous cell carcinoma of the skin	20	1
G H Albers et al 1988	PMID: 3389342	Ductal adenocarcinoma of the pancreas	20	0.75
G H Albers et al 1988	PMID: 3389342	Ductal adenocarcinoma of the pancreas	20	0.75
G H Albers et al 1988	PMID: 3389342	Ductal adenocarcinoma of the pancreas	20	1
T Morohoshi et al 1987	PMID: 3542187	Ductal adenocarcinoma of the pancreas	20	1
R Carella et al 2001	PMID: 11145250	Adenocarcinoma of the lung	20	0.85
P R Wirth et al 1991	PMID: 1702354	Adenocarcinoma of the lung	20	0.97
J. M. Corson et al 1982	PMID: 6178295	Adenocarcinoma of the lung	20	1
A H Ghoneim et al 1990	PMID: 2235987	Adenocarcinoma of the lung	20	0.7
A H Ghoneim et al 1990	PMID: 2235987	Adenocarcinoma of the lung	20	0.45
Q Ouyang et al 1987	PMID: 3303832	Adenocarcinoma of the colon	20	1
Q Ouyang et al 1987	PMID: 3303832	Adenocarcinoma of the colon	20	0.95
Camelia Doina Vrabie et al 2008	PMID: 19050802	Adenocarcinoma of the colon	20	1
J M Skinner et al 1981	PMID: 6164469	Adenocarcinoma of the colon	20	1
E Heyderman et al 1984	PMID: 6392348	Adenocarcinoma of the colon	20	1
M Edgren et al 1995	PMID: 21556607	Adrenal cortical carcinoma	21	0
W Neunteufel et al 1989	PMID: 2646183	Serous carcinoma of the ovary	21	0.24
G Capobianco et al 2012	PMID: 22439413	Serous carcinoma of the ovary	21	0.1
A Jørgensen et al 1994	PMID: 7522476	Serous carcinoma of the ovary	21	0
P H Duray et al 1988	PMID: 3365669	Malignant melanoma	21	0.48
Chih-Ping Han et al 2009	PMID: 19763614	Endometrioid endometrial carcinoma	21	0.19
C Cohen et al 1982	PMID: 7048944	Endometrioid endometrial carcinoma	21	0.52
R Torenbeek et al 1998	PMID: 9522212	Endometrioid endometrial carcinoma	21	0.24
Hak-Ryul Kim et al 2016	PMID: 27565915	Small cell carcinoma of the lung	21	0.29
J Caselitz et al 1981	PMID: 6278701	Pleomorphic adenoma of the parotid gland	21	0.43
A W Jahng et al 2009	PMID: 19866394	Cholangiocarcinoma	21	0.81
Yoshitsugu Nakanishi et al 2008	PMID: 18425077	Cholangiocarcinoma	21	0.67
Croce, et al. 1997	PMID: 9494522	Invasive breast carcinoma of no special type	21	0.14
Chin-Chen Pan 2005	PMID: 16280664	Invasive breast carcinoma of no special type	21	0.81
M Noguchi et al 1989	PMID: 2912874	Adenocarcinoma of the lung	21	0.62
I N Soomro et al 2005	PMID: 15960287	Mesothelioma, other types	22	0
J Holden et al 1984	PMID: 6201076	Mesothelioma, other types	22	0.36
N G Ordóñez 1997	PMID: 9447382	Clear cell renal cell carcinoma, no specific type carcinoma	22	0
R Torenbeek et al	PMID: 9522212	Adenocarcinoma of the prostate	22	0.14
K Sheahan et al 1990	PMID: 1695478	Adenocarcinoma of the prostate	22	0
K Sheahan et al 1990	PMID: 1695478	Adenocarcinoma of the prostate	22	0
K Sheahan et al 1990	PMID: 1695478	Adenocarcinoma of the prostate	22	0
K Sheahan et al 1990	PMID: 1695478	Adenocarcinoma of the prostate	22	0
K Sheahan et al 1990	PMID: 1695478	Adenocarcinoma of the prostate	22	0
A Alkushi et al 2003	PMID: 12647218	Endometrial serous carcinoma	22	0.05
Divya Kriplani et al 2013	PMID: 24455652	Serous carcinoma of the ovary	22	0
G Maes et al 1988	PMID: 3294194	Endometrioid endometrial carcinoma	22	0.5
K Sheahan etal 1990	PMID: 1695478	Hepatocellular carcinoma	22	0
K Sheahan etal 1990	PMID: 1695478	Hepatocellular carcinoma	22	0
K Sheahan etal 1990	PMID: 1695478	Hepatocellular carcinoma	22	0.55
K Sheahan etal 1990	PMID: 1695478	Hepatocellular carcinoma	22	0
Jung Ha Shin et al 2010	PMID: 19926591	Mucinous carcinoma of the ovary	22	0.23
Z P Pavelic et al 1990	PMID: 2312605	Gastric adenocarcinoma, mixed type	22	0.64
E Heyderman et al 1990	PMID: 1696288	Ductal adenocarcinoma of the pancreas	22	0.91
M Pfaltz et al 1987	PMID: 2442887	Adenocarcinoma of the lung	22	1
C A Szpak et al 1986	PMID: 2418688	Adenocarcinoma of the lung	22	0.91
S E Tuttle et al 1990	PMID: 2214794	Adenocarcinoma of the lung	22	0.91
T Taguchi et al 1991	PMID: 1716231	Adenomatous polyp, high-grade dysplasia	22	1
E Heyderman et al 1984	PMID: 6329942	Basal cell carcinoma	23	0.35
N Gogate 1995	PMID: 8919110	Serous carcinoma of the ovary	23	0.04
N C Sun et al 1983	PMID: 6311398	Small cell carcinoma of the lung	23	0.22
W Böcker et al 1985	PMID: 3001680	Lobular carcinoma of the breast	23	0.39
T W Beer et al 2000	PMID: 10971697	Squamous cell carcinoma of the skin	23	0.3
D J Dabbs et al 1996	PMID: 8617459	Squamous cell carcinoma of the cervix	23	0.65
C E Comin et al 2001	PMID: 11381372	Adenocarcinoma of the lung	23	0.96
M Pfaltz et al 1987	PMID: 2442887	Mesothelioma, epitheloid	24	0.08
Nelson G Ordóñez et al 2004	PMID: 15188136	Clear cell renal cell carcinoma, no specific type carcinoma	24	0
M J Gaffey et al 1990	PMID: 2173427	Colorectal, neuroendocrine carcinoma (NEC)	24	0.17
Michelle Reid-Nicholson et al 2006	PMID: 16648864	Endometrial serous carcinoma	24	0.13
D J Dabbs et al 1996	PMID: 8617459	Endometrioid endometrial carcinoma	24	0.13
N Kimura et al 1985	PMID: 2580364	Small cell carcinoma of the lung	24	0.58
F P Kuhajda et al 1983	PMID: 6192897	Lobular carcinoma of the breast	24	0.33
C Amanti et al 1985	PMID: 3883061	Adenomatous polyp, low-grade dysplasia	24	0.63
H Moch et al 1993	PMID: 8212530	Adenocarcinoma of the lung	24	0.75
H Battifora et al 1985	PMID: 2579718	Adenocarcinoma of the lung	24	1
A J Suurmeijer et al 1984	PMID: 6203752	Embryonal carcinoma of the testis	25	0
Chin-Chen Pan 2005	PMID: 16280664	Adenocarcinoma of the prostate	25	0.76
R W Brown 1997	PMID: 8980361	Serous carcinoma of the ovary	25	0.08
R H Hammond et al 1991	PMID: 1705435	Serous carcinoma of the ovary	25	0.24
D J Dabbs et al 1996	PMID: 8617459	Endometrioid endometrial carcinoma	25	0.08
Carl Morrison et al 2002	PMID: 12481008	Hepatocellular carcinoma	25	1
R Hegg et al 1990	PMID: 2164851	Invasive breast carcinoma of no special type	25	0.6
Chiara Saglietti et al 2019	PMID: 31001799	Medullary thyroid carcinoma	25	1
T Nakano et al 1990	PMID: 2211239	Squamous cell carcinoma of the cervix	25	0.72
R Wachner et al 1984	PMID: 6202050	Adenocarcinoma of the lung	25	1
W H Allum et al 1986	PMID: 3522636	Adenocarcinoma of the colon	25	1
Chin-Chen Pan 2005	PMID: 16280664	Papillary renal cell carcinoma	26	0.15
Vasiliki Epameinondas Georgakopoulou et al 2022	PMID: 34984102	Lung, neuroendocrine tumor (NET)	26	0.02
I A Koelma et al 1986	PMID: 2430547	Hepatocellular carcinoma	26	0.8
G Capobianco et al 2012	PMID: 22439413	Mucinous carcinoma of the ovary	26	0.27
R Bibi et al 2006	PMID: 17031402	Adenocarcinoma of the colon	26	1
Yukio Takeshima et al 2009	PMID: 19438742	Mesothelioma, other types	27	0
H Moch et al 1993	PMID: 8212530	Mesothelioma, other types	27	0
G A Niehans et al 1988	PMID: 2457424	Seminoma	27	0
Seiryu Kamoi et al 2002	PMID: 12068166	Endometrioid endometrial carcinoma	27	0.07
R H Goslin et al 1983	PMID: 6305471	Small cell carcinoma of the lung	27	0.41
H Nakatsu et al 1984	PMID: 6366250	Urothelial carcinoma, pT2-4	27	0.81
I W McDicken et al 1983	PMID: 6350149	Squamous cell carcinoma of the cervix	27	0.78
L A Puy et al 1989	PMID: 2474367	Squamous cell carcinoma of the cervix	27	0.67
Xinwen Zhang et al 2020	PMID: 32993395	Adenocarcinoma of the lung	27	0.59
S E Tuttle et al 1990	PMID: 2214794	Mesothelioma, other types	28	0
A Thor et al 1987	PMID: 2431771	Serous carcinoma of the ovary	28	0
Meera Mahalingam et al 2012	PMID: 22285043	Squamous cell carcinoma of the skin	28	0.57
R Kanthan et al 2000	PMID: 10758414	Cholangiocarcinoma	28	0.9
T Majima et al 1987	PMID: 3682432	Invasive breast carcinoma of no special type	28	0.71
T Umeda et al	PMID: 8618398	Gastric adenocarcinoma, mixed type	28	0.25
A Dejmek et al 1994	PMID: 8011302	Mesothelioma, epitheloid	29	0
Mazaher Ramezani et al 2016	PMID: 27039776	Basal cell carcinoma	29	0
J R Riera et al 1997	PMID: 9414184	Serous carcinoma of the ovary	29	0.45
Mazaher Ramezani et al 2016	PMID: 27039776	Squamous cell carcinoma of the skin	29	0.34
W H Allum et al 1986	PMID: 3522636	Ductal adenocarcinoma of the pancreas	29	0.72
G Santeusanio et al 1988	PMID: 3275835	Gastric adenocarcinoma, diffuse type	29	0.34
R Torenbeek et al 1998	PMID: 9522212	Adenocarcinoma of the colon	29	0.97
Nelson G Ordóñez et al 2006	PMID: 16415794	Mesothelioma, epitheloid	30	0
N G Ordóñez	PMID: 9447382	Adenocarcinoma of the prostate	30	0.4
Diego H Castrillon et al 2002	PMID: 11781516	Endometrioid endometrial carcinoma	30	0.27
W Glenn McCluggage et al 2002	PMID: 11781517	Endometrioid endometrial carcinoma	30	0.6
Ming Zhao et al 2018	PMID: 30196987	Hepatocellular carcinoma	30	0.93
A M Oliveira 2000	PMID: 10680884	Hepatocellular carcinoma	30	0.63
M Tsuji et al 1999	PMID: 10365850	Hepatocellular carcinoma	30	0.33
T Yanagawa 1986	PMID: 3088159	Oral squamous cell carcinoma (floor of the mouth)	30	0.4
K Krisch, I Krisch et al 1985	PMID: 2417931	Medullary thyroid carcinoma	30	0.87
A P Burke et al 1990	PMID: 2163192	Appendix, neuroendocrine tumor (NET)	30	1
Nelson G Ordóñez et al 2006	PMID: 16415794	Squamous cell carcinoma of the lung	30	0.77
W H Allum et al 1986	PMID: 3522636	Ductal adenocarcinoma of the pancreas	30	0.77
L Johansson et al 1992	PMID: 1280149	Adenocarcinoma of the lung	30	0.93
Tadashi Terada 2013	PMID: 23573309	Gastric adenocarcinoma, diffuse type	30	1
N G Ordóñez et al 1991	PMID: 1712540	Anaplastic thyroid carcinoma	31	0.09
M R Wick 1989	PMID: 2475447	Serous carcinoma of the ovary	31	0.16
G A Bishopric Jr et al 1986	PMID: 3742456	Lung, neuroendocrine tumor (NET)	31	0.42
O Ben-Izhak et al 1994	PMID: 7524376	Malignant melanoma	31	0.13
O Ben-Izhak et al 1994	PMID: 7524376	Malignant melanoma	31	0
Keisuke Goto et al 2016	PMID: 26449497	Squamous cell carcinoma of the skin	31	0.71
D J Dabbs et al 1996	PMID: 8617459	Adenocarcinoma of the colon	31	0.84
D J Dabbs et al 1996	PMID: 8617459	Adenocarcinoma of the colon	31	0.9
Milana Panjković et al 2013	PMID: 24397195	Mesothelioma, epitheloid	32	0
I W McDicken etal 1981	PMID: 6798189	Pleomorphic adenoma of the parotid gland	32	0.59
R Machinami et al 1987	PMID: 2827370	Hepatocellular carcinoma	32	0.54
Xinwen Zhang et al 2020	PMID: 32993395	Squamous cell carcinoma of the lung	32	0.72
Cl Mărgăritescu et al 2007	PMID: 17914488	Gastric adenocarcinoma, mixed type	32	1
B R Tormo et al 1989	PMID: 2611022	Adenocarcinoma of the colon	32	1
Y Segawa et al 1993	PMID: 8104371	Small cell carcinoma of the lung	33	0.09
P Komminoth et al 1994	PMID: 8141431	Medullary thyroid carcinoma	33	0.97
R W Brown et al 1993	PMID: 7684019	Mesothelioma, epitheloid	34	0.03
Elizabeth M Genega M.D. et al	PMID:11106075	Adenocarcinoma of the prostate	34	0.47
Elizabeth M Genega M.D. et al	PMID:11106075	Adenocarcinoma of the prostate	34	0.12
R H Stead et al 1988	PMID: 2447009	Pleomorphic adenoma of the parotid gland	34	0.85
H Takahashi et al 1986	PMID: 3020738	Pleomorphic adenoma of the parotid gland	34	0.94
Y Onodera 1990	PMID: 1704938	Urothelial carcinoma, pT2-4	35	0.57
Hannah Fuellgraf et al 2017	PMID: 28367245	Pancreatic/Ampullary adenocarcinoma	35	0.36
P R Wirth et al 1991	PMID: 1702354	Mesothelioma, epitheloid	36	0
A A Renshaw et al 1995	PMID: 7540804	Papillary renal cell carcinoma	36	0.11
R B Myers et al	PMID: 8201675	Adenocarcinoma of the prostate	36	0.42
W S Kwee et al 1982	PMID: 6186071	Mesothelioma, epitheloid	37	0
R Wachner et al 1984	PMID: 6202050	Small cell carcinoma of the lung	37	0.49
Neal S Goldstein 2002	PMID: 11888088	Adenocarcinoma of the prostate	38	0.03
Kei Kushitani et al 2017	PMID: 27589012	Squamous cell carcinoma of the lung	38	0.92
A Grove et al 1994	PMID: 7746738	Mesothelioma, other types	39	0.08
T W Beer et al	PMID: 10971697	Basal cell carcinoma	39	0.21
A Okamura et al 1984	PMID: 6098125	Adenocarcinoma of the lung	39	0.92
G. M. Boxer et al 1994	PMID: 7507692	Adenocarcinoma of the colon	39	1
G. M. Boxer et al 1994	PMID: 7507692	Adenocarcinoma of the colon	39	0.92
Chin-Chen Pan 2005	PMID: 16280664	Adrenal cortical carcinoma	40	0.03
Nelson G Ordóñez et al 2004	PMID: 15188136	Mesothelioma, epitheloid	40	0
M Osborn et al	PMID: 12383211	Papillary renal cell carcinoma	40	0
S Schröder et al 1987	PMID: 2433953	Anaplastic thyroid carcinoma	40	0.18
S Schröder et al 1987	PMID: 2433953	Anaplastic thyroid carcinoma	40	0.13
S Schröder et al 1987	PMID: 2433953	Anaplastic thyroid carcinoma	40	0
S Schröder et al 1987	PMID: 2433953	Anaplastic thyroid carcinoma	40	0.18
Rosalyn D. Blumenthal et al	PMID: 17201906	Adenocarcinoma of the prostate	40	0
Michelle Reid-Nicholson et al 2006	PMID: 16648864	Endometrial carcinoma, high grade, G3	40	0.03
Chin-Chen Pan 2005	PMID: 16280664	Pleomorphic adenoma of the parotid gland	40	0.78
S Shousha et al 1978	PMID: 365699	Invasive breast carcinoma of no special type	40	0.68
B Bätge et al 1986	PMID: 3004013	Ductal adenocarcinoma of the pancreas	40	0.9
X F Sun et al 1996	PMID: 8982241	Adenocarcinoma of the colon	40	0.8
A S Abutaily et al 2002	PMID: 12194995	Mesothelioma, epitheloid	41	0.02
N S Goldstein et al 2001	PMID: 11488072	Serous carcinoma of the ovary	41	0
T Toki, N Oikawa et al 1985	PMID: 3895576	Endometrioid endometrial carcinoma	41	0.71
H Bozcuk et al 2001	PMID: 11727960	Invasive breast carcinoma of no special type	41	0.54
C E Comin et al 2001	PMID: 11381372	Mesothelioma, epitheloid	42	0.1
P B Silcocks et al 1986	PMID: 2426430	Serous carcinoma of the ovary	42	0.69
Michelle Reid-Nicholson et al 2006	PMID: 16648864	Endometrioid endometrial carcinoma	42	0.07
Sean K Lau et al 2002	PMID: 12514785	Hepatocellular carcinoma	42	0.93
Sean K Lau et al 2002	PMID: 12514785	Hepatocellular carcinoma	42	0
M Eskelinen 1993	PMID: 8135473	Invasive breast carcinoma of no special type	42	0.81
Y-Y Chou et al 2003	PMID: 12877730	Mucinous carcinoma of the ovary	43	0.7
C Wittekind et al	PMID: 3092465	Gastric adenocarcinoma, diffuse type	43	0.98
Yi Hu et al 2013	PMID: 23886200	Adenocarcinoma of the colon	43	0.7
Hideyuki Ishida et al 2003	PMID: 15050740	Adenocarcinoma of the colon	43	0.93
A Nonomura et al 1987	PMID: 3039284	Cholangiocarcinoma	44	0.95
A Dorandeu et al 1997	PMID: 9135524	Pancreatic/Ampullary adenocarcinoma	45	0.75
L C Tsai et al 1987	PMID: 3329344	Adenocarcinoma of the colon	45	0.96
R Carella et al 2001	PMID: 11145250	Mesothelioma, epitheloid	46	0.04
Amanda H Seipel et al	PMID: 25059847	Adenocarcinoma of the prostate	46	0
D J Bollinger et al	PMID: 2473660	Serous carcinoma of the ovary	46	0.13
L Johansson et al 1992	PMID: 1280149	Small cell carcinoma of the lung	46	0.33
Yoon-La Choi et al 2004	PMID: 15100237	Cholangiocarcinoma	46	0.71
Gota Saito et al 2016	PMID: 27260164	Adenocarcinoma of the colon	46	0.52
M Roncalli et al 1985	PMID: 2985489	Hepatocellular carcinoma	47	0.75
Débora Maria Nazato et al 2009	PMID: 19466306	Adenocarcinoma of the colon	47	1
Takeshi Mimura et al 2007	PMID: 17279584	Mesothelioma, epitheloid	48	0
Marc B. Bechmann 2020	PMID: 33196697	Invasive breast carcinoma of no special type	48	0.58
Mi Jin Kim et al 2013	PMID: 23040737	Squamous cell carcinoma of the lung	48	0.15
Erik S Kass et al 2002	PMID: 12208760	Squamous cell carcinoma of the larynx	48	0.88
A Alkushi et al 2003	PMID: 12647218	Endometrioid endometrial carcinoma	49	0.61
D M Goldenberg et al 1978	PMID: 361204	Endometrioid endometrial carcinoma	49	0.08
M Kanokogi 1996	PMID: 6396428	Urothelial carcinoma, pT2-4	49	0.63
N Tokunaga et al 1995	PMID: 7543404	Adenocarcinoma of the colon	49	0.61
W H Allum et al 1986	PMID: 3522636	Adenocarcinoma of the colon	49	1
G Jautzke et al 1982	PMID: 6751517	Non-invasive papillary urothelial carcinoma, pTa G3	50	0.02
S Schröder et al 1987	PMID: 2433953	Follicular thyroid carcinoma	50	0.34
S Schröder et al 1987	PMID: 2433953	Follicular thyroid carcinoma	50	0.18
S Schröder et al 1987	PMID: 2433953	Follicular thyroid carcinoma	50	0
S Schröder et al 1987	PMID: 2433953	Follicular thyroid carcinoma	50	0.34
S Schröder et al 1987	PMID: 2433953	Papillary thyroid carcinoma	50	0.42
S Schröder et al 1987	PMID: 2433953	Papillary thyroid carcinoma	50	0.3
S Schröder et al 1987	PMID: 2433953	Papillary thyroid carcinoma	50	0
S Schröder et al 1987	PMID: 2433953	Papillary thyroid carcinoma	50	0.42
G Jautzke et al 1982	PMID: 6751517	Non-invasive papillary urothelial carcinoma, pTa G2	50	0.32
S Shousha et al 1979	PMID: 435793	Invasive breast carcinoma of no special type	50	0.82
A K Khemani 1988	PMID: 3361915	Invasive breast carcinoma of no special type	50	0.66
T Taguchi et al 1991	PMID: 1716231	Adenomatous polyp, low-grade dysplasia	50	1
Ordóñez, Nelson G. M.D. 2003	PMID: 12883236	Adenocarcinoma of the lung	50	0.88
C Wittekind et al	PMID: 3092465	Gastric adenocarcinoma, intestinal type	50	0.94
L Nakopoulou et al 1983	PMID: 6341008	Adenocarcinoma of the colon	50	0.86
M R Wick et al 1990	PMID: 2193875	Mesothelioma, epitheloid	51	0
Nobutoshi Hagiwara et al 2003	PMID: 14578940	Squamous cell carcinoma of the esophagus	51	0.49
R Wachner et al 1984	PMID: 6202050	Squamous cell carcinoma of the lung	51	0.9
Kei Kushitani et al 2007	PMID: 17316414	Adenocarcinoma of the lung	51	0.98
Y Hamada et al 1985	PMID: 3880653	Adenocarcinoma of the colon	51	1
A Alkushi et al 2003	PMID: 12647218	Endometrioid endometrial carcinoma	52	0.17
J R van Nagell Jr et al 1979	PMID: 383277	Squamous cell carcinoma of the cervix	52	0.78
M R Wick et al 1990	PMID: 2193875	Adenocarcinoma of the lung	52	0.96
F A Sinicrope et al 1994	PMID: 7954255	Adenocarcinoma of the colon	52	0.96
B R Davidson et al 1989	PMID: 2806995	Adenocarcinoma of the colon	52	1
Z R Shi et al 1994	PMID: 7520463	Adenocarcinoma of the colon	52	0.9
M Lorenzi et al 1997	PMID: 9342635	Adenocarcinoma of the colon	52	0.96
C Röcken et al 2005	PMID: 16189153	Hepatocellular carcinoma	53	0.81
H Kijima et al 2000	PMID: 10717234	Squamous cell carcinoma of the esophagus	53	0.81
H Kijima et al 2000	PMID: 10717234	Squamous cell carcinoma of the esophagus	53	0.32
Neal S Goldstein 2002	PMID: 11888088	Adenocarcinoma of the prostate	54	0.04
S Dowaki et al 2000	PMID: 10601548	Hepatocellular carcinoma	54	0.74
Seong-Hoon Park et al	PMID: 19688060	Gastric adenocarcinoma, mixed type	54	0.91
Jian Wang et al 2012	PMID: 23050113	Adenocarcinoma of the lung	54	1
J H Lagendijk et al 1999	PMID: 10474521	Adenocarcinoma of the colon	54	0.87
E G Mansour 1983	PMID: 6825048	Invasive breast carcinoma of no special type	55	0.45
Hui Zhou et al 2004	PMID: 15223956	Pancreatic/Ampullary adenocarcinoma	55	0.49
C K Ma et al 1993	PMID: 7684185	Hepatocellular carcinoma	56	0.41
C K Ma et al 1993	PMID: 7684185	Hepatocellular carcinoma	56	0.11
G Jautzke et al 1982	PMID: 6751517	Urothelial carcinoma, pT2-4	56	0.67
Amany Sayed Mawas et al 2018	PMID: 29317712	Squamous cell carcinoma of the lung	56	1
K Sheahan et al 1990	PMID: 1695478	Adenocarcinoma of the colon	56	1
K Sheahan et al 1990	PMID: 1695478	Adenocarcinoma of the colon	56	1
K Sheahan et al 1990	PMID: 1695478	Adenocarcinoma of the colon	56	1
K Sheahan et al 1990	PMID: 1695478	Adenocarcinoma of the colon	56	1
J R Riera et al 1997	PMID: 9414184	Mesothelioma, epitheloid	57	0
Daisuke Nonaka 2017	PMID: 28546130	Medullary thyroid carcinoma	57	0.91
G Midiri et al 1985	PMID: 2986820	Adenocarcinoma of the colon	57	0.73
Costin Berceanu et al 2016	PMID: 28002515	Endometrioid endometrial carcinoma	58	0.07
Amanda H Seipel et al	PMID:26778368	Adenocarcinoma of the prostate	59	0.02
Ordóñez, Nelson G. M.D. 2003	PMID: 12883236	Mesothelioma, epitheloid	60	0
S Schröder et al 1987	PMID: 2433953	Medullary thyroid carcinoma	60	0.88
S Schröder et al 1987	PMID: 2433953	Medullary thyroid carcinoma	60	0.82
S Schröder et al 1987	PMID: 2433953	Medullary thyroid carcinoma	60	0.77
S Schröder et al 1987	PMID: 2433953	Medullary thyroid carcinoma	60	0.88
Hak-Ryul Kim et al 2016	PMID: 27565915	Squamous cell carcinoma of the lung	60	0.49
Haiyan Liu et al 2012	PMID: 22646265	Ductal adenocarcinoma of the pancreas	60	0.85
Amany Sayed Mawas et al 2018	PMID: 29317712	Adenocarcinoma of the lung	60	0.967
W Neunteufel et al 1989	PMID: 2684391	Endometrioid endometrial carcinoma	61	0.36
Z P Pavelic et al 1990	PMID: 2312605	Adenocarcinoma of the colon	61	1
A Dejmek et al 1994	PMID: 8011302	Mesothelioma, other types	62	0
W N Christensen et al 1989	PMID: 2466290	Hepatocellular carcinoma	62	0.62
W N Christensen et al 1989	PMID: 2466290	Hepatocellular carcinoma	62	0.02
L Johansson et al 1992	PMID: 1280149	Squamous cell carcinoma of the lung	62	0.84
N C Sun et al 1983	PMID: 6311398	Squamous cell carcinoma of the lung	62	0.53
N Borscheri et al 2001	PMID: 11688465	Hepatocellular carcinoma	63	0.95
S Agarwal et al 1990	PMID: 2079363	Squamous cell carcinoma of the cervix	64	0.71
Shingo Noura et al 2002	PMID: 12377967	Adenocarcinoma of the colon	64	1
C R Teixeira et al 1994	PMID: 7515172	Adenocarcinoma of the colon	64	1
Amany Sayed Mawas et al 2018	PMID: 29317712	Mesothelioma, epitheloid	65	0
Hak-Ryul Kim et al 2016	PMID: 27565915	Adenocarcinoma of the lung	66	0.62
Takeshi Mimura et al 2007	PMID: 17279584	Adenocarcinoma of the lung	66	0.96
Paolo Guazzi et al 2020	PMID: 35117275	Gastric adenocarcinoma, mixed type	68	0.9
S Sumitomo et al 1987	PMID: 2888230	Pleomorphic adenoma of the parotid gland	69	0.59
S Sumitomo et al 1987	PMID: 2888230	Pleomorphic adenoma of the parotid gland	69	0.12
S Sumitomo et al 1987	PMID: 2888230	Pleomorphic adenoma of the parotid gland	69	0.26
F P Kuhajda et al 1983	PMID: 6192897	Invasive breast carcinoma of no special type	69	0.68
Malte Buchholz et al 2005	PMID: 16103885	Ductal adenocarcinoma of the pancreas	69	0.93
Yu Takahashi et al	PMID: 32623829	Gastric adenocarcinoma, diffuse type	70	0.45
Jun Xue etal 2017	PMID: 28107874	Adenocarcinoma of the colon	70	0.64
P Ganjei et al 1988	PMID: 2458825	Hepatocellular carcinoma	71	0.24
Jian Wang et al 2012	PMID: 23050113	Squamous cell carcinoma of the lung	71	1
I N Soomro et al 2005	PMID: 15960287	Mesothelioma, epitheloid	72	0.03
Jinfeng Zhou et al 2011	PMID: 22195770	Gastric adenocarcinoma, intestinal type	72	0.46
S L Graziano et al 1994	PMID: 8187076	Squamous cell carcinoma of the lung	73	0.48
Jinfeng Zhou et al 2011	PMID: 22195770	Gastric adenocarcinoma, diffuse type	73	0.43
Y Ikeda et al 1994	PMID: 8176946	Squamous cell carcinoma of the esophagus	74	0.51
R A Walker 1980	PMID: 6995487	Invasive breast carcinoma of no special type	74	0.51
Vasiliki Epameinondas Georgakopoulou et al 2022	PMID: 34984102	Lung, neuroendocrine tumor (NET)	76	0.12
M Nap 1984	PMID: 6388310	Invasive breast carcinoma of no special type	77	0.43
M Brockmann et al 1987	PMID: 2439516	Adenocarcinoma of the lung	80	0.95
Ana I. Hernandez-Caballero et al 2020	PMID: 32775591	Endometrioid endometrial carcinoma	81	0.31
Mi Jin Kim et al 2013	PMID: 23040737	Adenocarcinoma of the lung	81	0.51
F Roberts et al 2001	PMID: 11488073	Mesothelioma, epitheloid	82	0
Kristýna Němejcová et al 2015	PMID: 25884453	Squamous cell carcinoma of the cervix	85	0.91
I O Ng et al 1993	PMID: 8265235	Adenocarcinoma of the colon	85	0.98
J R van Nagell Jr et al 1982	PMID: 6274508	Squamous cell carcinoma of the cervix	87	0.563
Kei Kushitani et al 2007	PMID: 17316414	Mesothelioma, epitheloid	88	0.07
Zeyuan Qiang et al 2020	PMID: 32841741	Cholangiocarcinoma	92	0.46
Thuy Nguyen et al 2015	PMID: 26230595	Hepatocellular carcinoma	93	0.74
J Hurlimann et al 1991	PMID: 1847609	Hepatocellular carcinoma	94	0
J Hurlimann et al 1991	PMID: 1847609	Hepatocellular carcinoma	94	0.43
Lei Zheng et al 2011	PMID: 21765952	Adenocarcinoma of the colon	95	0.81
Lei Zheng et al 2011	PMID: 21765952	Adenocarcinoma of the colon	95	1
Peiguo G Chu 2002	PMID: 12170084	Hepatocellular carcinoma	96	0.76
T Toki et al 1991	PMID: 1798974	Squamous cell carcinoma of the cervix	100	1
P. J. Hertzog et al 1991	PMID: 1931599	Adenocarcinoma of the colon	100	0.91
R W Brown et al 1993	PMID: 7684019	Adenocarcinoma of the lung	103	0.96
Jun Cai et al 2014	PMID: 25197367	Adenocarcinoma of the colon	103	0.29
J Lindgren et al 1979	PMID: 86522	Squamous cell carcinoma of the cervix	104	0.66
Klaus Günther et al 2002	PMID: 11855920	Adenocarcinoma of the colon	105	0.94
N G Ordóñez et al 1997	PMID: 9414183	Adenocarcinoma of the lung	107	0.86
A Ferrandez-Izquierdo et al 1987	PMID: 2449680	Hepatocellular carcinoma	108	0.15
S L Graziano et al 1994	PMID: 8187076	Adenocarcinoma of the lung	109	0.83
Z Zeng et al 1993	PMID: 8223061	Adenocarcinoma of the colon	114	0.96
Zaur Hamidov et al 2012	PMID: 21725043	Ductal adenocarcinoma of the pancreas	115	0.94
Chin-Chen Pan 2005	PMID: 16280664	Clear cell renal cell carcinoma, no specific type carcinoma	117	0.05
K Yamaguchi et al 1991	PMID: 2072697	Pancreatic/Ampullary adenocarcinoma	118	0.91
M. S. Hockey et al 1984	PMID: 6365131	Gastric adenocarcinoma, mixed type	119	0.92
W Böcker et al 1985	PMID: 3001680	Invasive breast carcinoma of no special type	120	0.51
D Y Kim et al	PMID: 10951413	Gastric adenocarcinoma, intestinal type	122	0.7
E. Sivridis et al 1995	PMID: 11578478	Endometrioid endometrial carcinoma	128	0.55
Hao Zhang et al 2016	PMID: 27818592	Squamous cell carcinoma of the esophagus	134	0.75
T Wahlström et al 1979	PMID: 91890	Endometrioid endometrial carcinoma	137	0.08
Florian Gebauer et al 2014	PMID: 25409014	Ductal adenocarcinoma of the pancreas	137	0.64
N G Ordóñez et al 1997	PMID: 9414183	Mesothelioma, epitheloid	139	0
Yoichi Anami et al 2009	PMID: 19543119	Adenocarcinoma of the lung	139	0.35
Jinfeng Zhou et al	PMID: 26374829	Gastric adenocarcinoma, mixed type	143	0.57
Qiufeng Zhou et al 2017	PMID: 28552629	Medullary thyroid carcinoma	158	0.08
S A Halter et al 1984	PMID: 6382094	Invasive breast carcinoma of no special type	167	0.65
Wei Wang et al 2016	PMID: 26620645	Gastric adenocarcinoma, intestinal type	169	0.88
Chin-Chen Pan et al 2005	PMID: 16280664	Hepatocellular carcinoma	170	0.72
M Li et al 2009	PMID: 18513194	Adenocarcinoma of the colon	173	0.92
Cristian Carrasco et al 2021	PMID: 33494186	Cholangiocarcinoma	180	0.55
L Cunningham et al 1986	PMID: 3510834	Adenocarcinoma of the colon	192	0.7
J M Esteban et al 1994	PMID: 7914825	Invasive breast carcinoma of no special type	193	0.56
Q Ouyang et al 1987	PMID: 3303832	Adenocarcinoma of the colon	200	0.95
D Y Kim et al	PMID: 10951413	Gastric adenocarcinoma, diffuse type	203	0.71
Vlad Herlea et al 2020	PMID: 33062723	Ductal adenocarcinoma of the pancreas	230	0.83
T. Wiggers et al 1986	PMID: 3756077	Adenocarcinoma of the colon	231	0.89
F A Mauri 1998	PMID: 9635845	Invasive breast carcinoma of no special type	252	0.45
A S Sundblad 1996	PMID: 8600046	Invasive breast carcinoma of no special type	271	0.58
Ming-Ming He et al	PMID: 24415881	Gastric adenocarcinoma, mixed type	286	0.89
Hye Seung Lee et al	PMID: 12065777	Gastric adenocarcinoma, mixed type	307	0.54
T. Wiggers et al 1986	PMID: 3756077	Adenocarcinoma of the colon	312	0.91
Seong-Hoon Park et al	PMID: 19688060	Gastric adenocarcinoma, diffuse type	362	0.85
Seong-Hoon Park et al	PMID: 19688060	Gastric adenocarcinoma, intestinal type	383	0.93
S Saadatmand 2013	PMID: 23175431	Invasive breast carcinoma of no special type	574	0.94
Wei Wang et al 2016	PMID: 26620645	Gastric adenocarcinoma, diffuse type	1340	0.93
