# Supplementary material for: Carcinoembryonic Antigen Expression in Human Tumors: A Tissue Microarray Study on 13,725 Tumors
Source: Cancers (Basel). 2024 Dec 3;16(23):4052. doi: 10.3390/cancers16234052 (PMC11640007; doi:10.3390/cancers16234052)
Supplement: Supplementary file 1 [file cancers-16-04052-s001.zip › Supplementary Table S4.xlsx]

## Sheet: Suppl Table 2
Author	PMID	Entität	Tumor (n)	association	parameter
Bishopric Jr et al., 1986	3742456	Lung, neuroendocrine tumor (NET)	31	yes	high CEA and poor prognosis
Carrasco et al., 2021	33494186	gallbladder cancer	180	no	high CEA and poor prognosis, adverse clinico-pathological parameters
Dowaki et al., 2000	10601548	Hepatocellular carcinoma	54	yes	high CEA and adverse clinico-pathological parameters
Eskelinen et al., 1992	1567186	breast cancer	114	no	prognosis and clinico-pathological parameters
Esteban et al., 1994	7914825	breast cancer	202	yes/no	yes: high CEA and poor prognosis (ER negative cancers), no: clinico-pathological parameters
Ford et al., 1981	7023523	lung cancer	105	no	prognosis
Gebauer et al ., 2014	25409014	Ductal adenocarcinoma of the pancreas	137	no	prognosis and clinico-pathological parameters
Georgakopoulou et al., 2022	34984102	Lung, neuroendocrine tumor (NET)	76	no	prognosis
Goos et al., 2016	26497206	colorectal cancer with metastasis	507	no	prognosis
Graziano et al., 1994	8187076	Lung, neuroendocrine tumor (NET)	10	no	prognosis and clinico-pathological parameters
Graziano et al., 1994	8187076	Small cell carcinoma of the lung	17	no	prognosis and clinico-pathological parameters
Graziano et al., 1994	8187076	Squamous cell carcinoma of the lung	73	no	prognosis and clinico-pathological parameters
Graziano et al., 1994	8187076	Adenocarcinoma of the lung	109	no	prognosis and clinico-pathological parameters
Hammond et al., 1991	1705435	ovarian cancer	40	no	prognosis
Hu et al., 2013	23886200	Adenocarcinoma of the colon	43	yes/no	high CEA and adverse clinico-pathological parameters
Huang et al., 2018	30303146	villoglandular adenocarcinoma of the uterine cervix	/	no	clinico-pathological parameters
Ishida et al., 2003	15050740	Adenocarcinoma of the colon	43	yes	high CEA and poor prognosis
Kamisawa et al., 1988	3048082	breast cancer	24	yes	high CEA and poor prognosis
Kanthan et al. 2000	10758414	Cholangiocarcinoma	28	yes	high CEA and poor prognosis
Lee et al., 2003	12692839	gastric cancer	329	no	prognosis
Li et al., 2007	18334831	colorectal cancer	230	yes	high CEA and poor prognosis
Li et al., 2009	18513194	Adenocarcinoma of the colon	173	yes/no	yes: high CEA and poor prognosis, no: clinico-pathological parameters
Neunteufel et al., 1989	2684391	Endometrioid endometrial carcinoma	61		clinico-pathological parameters
Park et al., 2013	23711333	colorectal cancer	294	yes	high CEA and poor prognosis
Perez et al., 2004	15183580	salivary gland tumor	53	no	prognosis
Pu et al.m 2010	20880178	colorectal cancer	103	no	prognosis
Qiang et al., 2020	32841741	Cholangiocarcinoma	92	yes	high CEA and poor prognosis
Qu ert al., 2020	33033515	gastric cancer	112	yes	high CEA and poor prognosis
Robertson et al.,	2790676	breast cancer	180	no	prognosis and clinico-pathological parameters
Saito et al., 2016	27260164	Adenocarcinoma of the colon	46	yes	high CEA and poor prognosis
Smith et al., 1982	6756459	breast cancer	290	no	prognosis
Sun et al., 2022	35559376	gastric cancer	110	yes/no	yes: high CEA and poor prognosis, no: clinico-pathological parameters
Sundblad et al., 1996	8600046	breast cancer	271	no	prognosis and clinico-pathological parameters
Teixeira et al., 1994	7515172	Adenocarcinoma of the colon	64	yes	high CEA and adverse clinico-pathological parameters
Wang et al., 2012	23050113	non-small cell lung cancer	183	yes	high CEA and poor prognosis
Wang et al., 2016	26620645	gastric cancer	1509	yes	high CEA and poor prognosis, adverse clinico-pathological parameters
Xue etal., 2017	28107874	Adenocarcinoma of the colon	70	yes	high CEA and adverse clinico-pathological parameters
Zeng et al., 1993	8223061	Adenocarcinoma of the colon	114	no	prognosis
Zhen et al., 2011	21765952	Adenocarcinoma of the colon	59	no	clinico-pathological parameters
